# Supplementary material for: Enhancement of Lycopene Biosynthesis Using Self-Assembled Multi-Enzymic Protein Cages
Source: Microorganisms. 2025 Mar 26;13(4):747. doi: 10.3390/microorganisms13040747 (PMC12029616; doi:10.3390/microorganisms13040747)
Supplement: Supplementary file 1 [file microorganisms-13-00747-s001.zip]

Archive with 1 entries (1 files):
- microorganisms-3511387-supplementary.pdf
